# Supplementary material for: Health Economic Evaluations of Visceral Leishmaniasis Treatments: A Systematic Review
Source: PLoS Negl Trop Dis. 2015 Feb 27;9(2):e0003527. doi: 10.1371/journal.pntd.0003527 (PMC4344218; doi:10.1371/journal.pntd.0003527)
Supplement: S1 CHEERS Evaluation — (XLSX) [file pntd.0003527.s001.xlsx]

## Sheet: CHEERS EVALUATION
		STUDIES
	CHEERS ITEM No	A	B	C	D	E	F	G	H	I	J	K	L	M	N	Missing	%
	2	1	1	1	1	1	1	1	1	1	1	1	1	1	1	0	0
	1	1	1	1	1	1	1	1	1	0	1	1	1	1	1	1	7.14286
	3	1	1	1	1	1	1	1	1	1	1	1	0	1	1	1	7.14286
	22	1	1	1	1	0	1	1	1	1	1	1	1	1	0	2	14.2857
	4	1	1	1	1	0	0	1	1	1	1	0	1	0	1	4	28.5714
	7	1	0	1	1	1	0	1	1	1	1	0	0	1	1	4	28.5714
	14	1	1	1	1	1	0	1	1	1	0	1	0	0	1	4	28.5714
	5	1	1	1	0	1	1	0	0	0	0	1	1	1	1	5	35.7143
	10	1	1	0	1	0	1	1	1	0	1	0	0	1	1	5	35.7143
	19	0	0	1	1	0	0	1	1	1	1	0	1	0	1	6	42.8571
	6	1	1	0	0	1	0	0	1	1	1	0	0	0	1	7	50
	18	1	1	0	1	0	0	1	1	1	0	0	0	0	1	7	50
	13b	0	1	0	1	0	0	1	1	1	0	0	0	0	1	8	57.1429
	23	1	1	1	1	1	0	1	0	1	0	1	0	1	0	9	64.2857
	11b	0	1	0	1	0	0	0	1	0	0	0	0	0	1	10	71.4286
	15	0	0	0	1	0	0	1	1	0	0	0	0	0	1	10	71.4286
	16	0	0	0	1	0	0	1	1	0	0	0	0	0	1	10	71.4286
	17	0	1	0	1	0	0	0	0	0	0	0	0	1	1	10	71.4286
	20b	0	0	0	1	0	0	1	1	0	0	0	0	0	1	10	71.4286
	9	0	1	0	0	0	0	1	0	0	1	0	0	0	0	11	78.5714
	13a	1	0	0	0	0	0	0	0	0	0	0	1	1	0	11	78.5714
	8	1	0	0	0	0	0	1	0	0	0	0	0	0	0	12	85.7143
	11a	0	0	0	0	0	0	0	0	0	1	0	0	1	0	12	85.7143
	20a	1	0	0	0	0	1	0	0	0	0	0	0	0	0	12	85.7143
	21	0	1	0	0	0	1	0	0	0	0	0	0	0	0	12	85.7143
	24	0	0	0	0	0	0	0	0	0	0	1	1	0	0	12	85.7143
	12	0	1	0	0	0	0	0	0	0	0	0	0	0	0	13	92.8571
